# Supplementary material for: Immunogenicity of a Fractional Dose of mRNA BNT162b2 COVID-19 Vaccine for Primary Series and Booster Vaccination among Healthy Adolescents
Source: Vaccines (Basel). 2022 Sep 30;10(10):1646. doi: 10.3390/vaccines10101646 (PMC9609361; doi:10.3390/vaccines10101646)
Supplement: Supplementary file 1 [file vaccines-10-01646-s001.zip]

Archive with 1 entries (1 files):
- vaccines-1924205-supplementary.pdf
